# Supplementary material for: MiR-182-5p and miR-375-3p Have Higher Performance Than PSA in Discriminating Prostate Cancer from Benign Prostate Hyperplasia
Source: Cancers (Basel). 2021 Apr 25;13(9):2068. doi: 10.3390/cancers13092068 (PMC8123314; doi:10.3390/cancers13092068)
Supplement: Supplementary file 1 [file cancers-13-02068-s001.zip]

Archive with 1 entries (1 files):
- cancers-1178082-supplementary.docx
